# Supplementary material for: HARCI-EU, a harmonized gridded dataset of critical infrastructures in Europe for large-scale risk assessments
Source: Sci Data. 2019 Jul 18;6:126. doi: 10.1038/s41597-019-0135-1 (PMC6639405; doi:10.1038/s41597-019-0135-1)
Supplement: Supplementary file 1 — Download metadata file [file 41597_2019_135_MOESM1_ESM.zip]

Archive with 3 entries (3 files):
- a_Silva172A_assay.txt
- s_Silva172A_study.txt
- i_Investigation.txt
