# Supplementary material for: HARCI-EU, a harmonized gridded dataset of critical infrastructures in Europe for large-scale risk assessments
Source: Sci Data. 2019 Jul 18;6:126. doi: 10.1038/s41597-019-0135-1 (PMC6639405; doi:10.1038/s41597-019-0135-1)
Supplement: Supplementary file 1 — Download metadata file [file 41597_2019_135_MOESM1_ESM.zip › a_Silva172A_assay.txt]

Sample Name	Protocol REF	Assay Name	Raw Data File	Comment[Data Repository]	Comment[Data Record Accession]	Comment[Data Record URI]
ci_tra_01	data harmonisation	Local roads contribution to HARCI-EU	ci_tra_01.tif	figshare	doi:10.6084/m9.figshare.7777301.v3	https://www.doi.org/10.6084/m9.figshare.7777301.v3
ci_tra_01	data harmonisation	Roads of national importance contribution to HARCI-EU	ci_tra_01.tif	figshare	doi:10.6084/m9.figshare.7777301.v3	https://www.doi.org/10.6084/m9.figshare.7777301.v3
ci_tra_01	data harmonisation	Motorways contribution to HARCI-EU	ci_tra_01.tif	figshare	doi:10.6084/m9.figshare.7777301.v3	https://www.doi.org/10.6084/m9.figshare.7777301.v3
ci_tra_02	data harmonisation	Railways contribution to HARCI-EU	ci_tra_02.tif	figshare	doi:10.6084/m9.figshare.7777301.v3	https://www.doi.org/10.6084/m9.figshare.7777301.v3
ci_tra_03	data harmonisation	Inland waterways contribution to HARCI-EU	ci_tra_03.tif	figshare	doi:10.6084/m9.figshare.7777301.v3	https://www.doi.org/10.6084/m9.figshare.7777301.v3
ci_tra_04	data harmonisation	Ports contribution to HARCI-EU	ci_tra_04.tif	figshare	doi:10.6084/m9.figshare.7777301.v3	https://www.doi.org/10.6084/m9.figshare.7777301.v3
ci_tra_05	data harmonisation	Airports contribution to HARCI-EU	ci_tra_05.tif	figshare	doi:10.6084/m9.figshare.7777301.v3	https://www.doi.org/10.6084/m9.figshare.7777301.v3
ci_ene_01	data harmonisation	Coal power plants contribution to HARCI-EU	ci_ene_01.tif	figshare	doi:10.6084/m9.figshare.7777301.v3	https://www.doi.org/10.6084/m9.figshare.7777301.v3
ci_ene_02	data harmonisation	Gas power plants contribution to HARCI-EU	ci_ene_02.tif	figshare	doi:10.6084/m9.figshare.7777301.v3	https://www.doi.org/10.6084/m9.figshare.7777301.v3
ci_ene_03	data harmonisation	Oil power plants contribution to HARCI-EU	ci_ene_03.tif	figshare	doi:10.6084/m9.figshare.7777301.v3	https://www.doi.org/10.6084/m9.figshare.7777301.v3
ci_ene_04	data harmonisation	Nuclear power plants contribution to HARCI-EU	ci_ene_04.tif	figshare	doi:10.6084/m9.figshare.7777301.v3	https://www.doi.org/10.6084/m9.figshare.7777301.v3
ci_ene_05	data harmonisation	Biomass and geothermal power plants contribution to HARCI-EU	ci_ene_05.tif	figshare	doi:10.6084/m9.figshare.7777301.v3	https://www.doi.org/10.6084/m9.figshare.7777301.v3
ci_ene_06	data harmonisation	Hydro power plants contribution to HARCI-EU	ci_ene_06.tif	figshare	doi:10.6084/m9.figshare.7777301.v3	https://www.doi.org/10.6084/m9.figshare.7777301.v3
ci_ene_07	data harmonisation	Solar power plants contribution to HARCI-EU	ci_ene_07.tif	figshare	doi:10.6084/m9.figshare.7777301.v3	https://www.doi.org/10.6084/m9.figshare.7777301.v3
ci_ene_08	data harmonisation	Wind power plants contribution to HARCI-EU	ci_ene_08.tif	figshare	doi:10.6084/m9.figshare.7777301.v3	https://www.doi.org/10.6084/m9.figshare.7777301.v3
ci_ene_09	data harmonisation	Electricity distribution / transmission contribution to HARCI-EU	ci_ene_09.tif	figshare	doi:10.6084/m9.figshare.7777301.v3	https://www.doi.org/10.6084/m9.figshare.7777301.v3
ci_ene_10	data harmonisation	Gas pipelines contribution to HARCI-EU	ci_ene_10.tif	figshare	doi:10.6084/m9.figshare.7777301.v3	https://www.doi.org/10.6084/m9.figshare.7777301.v3
ci_ind_01	data harmonisation	Metal industry contribution to HARCI-EU	ci_ind_01.tif	figshare	doi:10.6084/m9.figshare.7777301.v3	https://www.doi.org/10.6084/m9.figshare.7777301.v3
ci_ind_02	data harmonisation	Mineral industry contribution to HARCI-EU	ci_ind_02.tif	figshare	doi:10.6084/m9.figshare.7777301.v3	https://www.doi.org/10.6084/m9.figshare.7777301.v3
ci_ind_03	data harmonisation	Chemical industry contribution to HARCI-EU	ci_ind_03.tif	figshare	doi:10.6084/m9.figshare.7777301.v3	https://www.doi.org/10.6084/m9.figshare.7777301.v3
ci_ind_04	data harmonisation	Refineries contribution to HARCI-EU	ci_ind_04.tif	figshare	doi:10.6084/m9.figshare.7777301.v3	https://www.doi.org/10.6084/m9.figshare.7777301.v3
ci_ind_05	data harmonisation	Water and waste treatment contribution to HARCI-EU	ci_ind_05.tif	figshare	doi:10.6084/m9.figshare.7777301.v3	https://www.doi.org/10.6084/m9.figshare.7777301.v3
ci_soc_01	data harmonisation	Education facilities contribution to HARCI-EU	ci_soc_01.tif	figshare	doi:10.6084/m9.figshare.7777301.v3	https://www.doi.org/10.6084/m9.figshare.7777301.v3
ci_soc_02	data harmonisation	Health facilities contribution to HARCI-EU	ci_soc_02.tif	figshare	doi:10.6084/m9.figshare.7777301.v3	https://www.doi.org/10.6084/m9.figshare.7777301.v3
