# Supplementary material for: HARCI-EU, a harmonized gridded dataset of critical infrastructures in Europe for large-scale risk assessments
Source: Sci Data. 2019 Jul 18;6:126. doi: 10.1038/s41597-019-0135-1 (PMC6639405; doi:10.1038/s41597-019-0135-1)
Supplement: Supplementary file 1 — Download metadata file [file 41597_2019_135_MOESM1_ESM.zip › s_Silva172A_study.txt]

Source Name	Comment[source url]	Characteristics[geographical location]	Term Source REF	Term Accession Number	Characteristics[environment type]	Term Source REF	Term Accession Number	Protocol REF	Sample Name	Factor Value[sector]	Factor Value[subsector]	Factor Value[geographic location]
Open Street Map	http://download.geofabrik.de	Europe	GAZ	GAZ:00000464	anthropogenic habitat	ENVO	ENVO:00002031	data collection and preparation	ci_tra_01	Transport	Roads
Open Street Map	http://download.geofabrik.de	Europe	GAZ	GAZ:00000464	anthropogenic habitat	ENVO	ENVO:00002031	data collection and preparation	ci_tra_02	Transport	Other transport networks
UNECE and EuroRegionalMap	https://www.unece.org/trans/main/sc3/maps.html;https://eurogeographics.org/products-and-services/euroregionalmap	Europe	GAZ	GAZ:00000464	anthropogenic habitat	ENVO	ENVO:00002031	data collection and preparation	ci_tra_03	Transport	Other transport networks
CORINE Land Cover and EuroRegionalMap	https://land.copernicus.eu/pan-european/corine-land-cover;https://eurogeographics.org/products-and-services/euroregionalmap	Europe	GAZ	GAZ:00000464	anthropogenic habitat	ENVO	ENVO:00002031	data collection and preparation	ci_tra_04	Transport	Other transport networks
CORINE Land Cover and EuroRegionalMap	https://land.copernicus.eu/pan-european/corine-land-cover;https://eurogeographics.org/products-and-services/euroregionalmap	Europe	GAZ	GAZ:00000464	anthropogenic habitat	ENVO	ENVO:00002031	data collection and preparation	ci_tra_05	Transport	Other transport networks
Platts	https://www.spglobal.com/platts	Europe	GAZ	GAZ:00000464	anthropogenic habitat	ENVO	ENVO:00002031	data collection and preparation	ci_ene_01	Energy	Non-renewable energy production
Platts	https://www.spglobal.com/platts	Europe	GAZ	GAZ:00000464	anthropogenic habitat	ENVO	ENVO:00002031	data collection and preparation	ci_ene_02	Energy	Non-renewable energy production
Platts	https://www.spglobal.com/platts	Europe	GAZ	GAZ:00000464	anthropogenic habitat	ENVO	ENVO:00002031	data collection and preparation	ci_ene_03	Energy	Non-renewable energy production
Platts	https://www.spglobal.com/platts	Europe	GAZ	GAZ:00000464	anthropogenic habitat	ENVO	ENVO:00002031	data collection and preparation	ci_ene_04	Energy	Non-renewable energy production
Platts	https://www.spglobal.com/platts	Europe	GAZ	GAZ:00000464	anthropogenic habitat	ENVO	ENVO:00002031	data collection and preparation	ci_ene_05	Energy	Renewable energy production
Platts	https://www.spglobal.com/platts	Europe	GAZ	GAZ:00000464	anthropogenic habitat	ENVO	ENVO:00002031	data collection and preparation	ci_ene_06	Energy	Renewable energy production
Platts	https://www.spglobal.com/platts	Europe	GAZ	GAZ:00000464	anthropogenic habitat	ENVO	ENVO:00002031	data collection and preparation	ci_ene_07	Energy	Renewable energy production
Platts	https://www.spglobal.com/platts	Europe	GAZ	GAZ:00000464	anthropogenic habitat	ENVO	ENVO:00002031	data collection and preparation	ci_ene_08	Energy	Renewable energy production
Platts	https://www.spglobal.com/platts	Europe	GAZ	GAZ:00000464	anthropogenic habitat	ENVO	ENVO:00002031	data collection and preparation	ci_ene_09	Energy	Energy transport
Platts	https://www.spglobal.com/platts	Europe	GAZ	GAZ:00000464	anthropogenic habitat	ENVO	ENVO:00002031	data collection and preparation	ci_ene_10	Energy	Energy transport
E-PRTR	https://prtr.eea.europa.eu	Europe	GAZ	GAZ:00000464	anthropogenic habitat	ENVO	ENVO:00002031	data collection and preparation	ci_ind_01	Industry	Heavy industries
E-PRTR	https://prtr.eea.europa.eu	Europe	GAZ	GAZ:00000464	anthropogenic habitat	ENVO	ENVO:00002031	data collection and preparation	ci_ind_02	Industry	Heavy industries
E-PRTR	https://prtr.eea.europa.eu	Europe	GAZ	GAZ:00000464	anthropogenic habitat	ENVO	ENVO:00002031	data collection and preparation	ci_ind_03	Industry	Heavy industries
Global Energy Observatory	http://globalenergyobservatory.org	Europe	GAZ	GAZ:00000464	anthropogenic habitat	ENVO	ENVO:00002031	data collection and preparation	ci_ind_04	Industry	Heavy industries
E-PRTR	https://prtr.eea.europa.eu	Europe	GAZ	GAZ:00000464	anthropogenic habitat	ENVO	ENVO:00002031	data collection and preparation	ci_ind_05	Industry	Water/waste treatment
Open Street Map	http://download.geofabrik.de	Europe	GAZ	GAZ:00000464	anthropogenic habitat	ENVO	ENVO:00002031	data collection and preparation	ci_soc_01	Social	Education
Open Street Map	http://download.geofabrik.de	Europe	GAZ	GAZ:00000464	anthropogenic habitat	ENVO	ENVO:00002031	data collection and preparation	ci_soc_02	Social	Health
